# Supplementary material for: Daratumumab during Myeloma Induction Therapy Is Associated with Impaired Stem Cell Mobilization and Prolonged Post-Transplant Hematologic Recovery
Source: Cancers (Basel). 2024 May 13;16(10):1854. doi: 10.3390/cancers16101854 (PMC11119719; doi:10.3390/cancers16101854)
Supplement: Supplementary file 1 [file cancers-16-01854-s001.zip]

Archive with 1 entries (1 files):
- cancers-3009628-supplementary.pdf
